# Supplementary material for: The Impact of Tea Consumption on Prediabetes Regression and Progression: A Prospective Cohort Study
Source: Nutrients. 2025 Jul 19;17(14):2366. doi: 10.3390/nu17142366 (PMC12298866; doi:10.3390/nu17142366)
Supplement: Supplementary file 1 [file nutrients-17-02366-s001.zip]

Archive with 1 entries (1 files):
- nutrients-3738504-supplementary.pdf
